# Supplementary material for: Identification of ubiquitination-related hub genes in chronic myeloid leukemia cell by bioinformatics analysis
Source: J Cancer. 2024 May 20;15(12):3750–9. doi: 10.7150/jca.96405 (PMC11190763; doi:10.7150/jca.96405)
Supplement: Supplementary file 2 — Supplementary tables 1, 3, 4. [file jcav15p3750s2.zip]

Archive with 4 entries (3 files):
- Tables_Supp/
- Tables_Supp/Table S1.xlsx
- Tables_Supp/Table S3.xlsx
- Tables_Supp/Table S4.xlsx
