# Supplementary material for: Identification of ubiquitination-related hub genes in chronic myeloid leukemia cell by bioinformatics analysis
Source: J Cancer. 2024 May 20;15(12):3750–9. doi: 10.7150/jca.96405 (PMC11190763; doi:10.7150/jca.96405)
Supplement: Supplementary file 2 — Supplementary tables 1, 3, 4. [file jcav15p3750s2.zip › Tables_Supp/Table S1.xlsx]

## Sheet: iUUCD
UniProt Accession	Gene Name		UniProt Accession	Gene Name		UniProt Accession	Gene Name		UniProt Accession	Gene Name		UniProt Accession	Gene Name
P22314	UBA1		Q9Y252	RNF6		Q6JEL2	KLHL10		Q13033	STRN3		Q13233	MAP3K1
Q8TBC4	UBA3		Q9H4P4	RNF41		Q2TBA0	KLHL40		Q99570	PIK3R4		Q9UNL4	ING4
Q9GZZ9	UBA5		O15164	TRIM24		O60662	KLHL41		Q6ZMW3	EML6		Q03164	KMT2A
P41226	UBA7		Q6VVB1	NHLRC1		Q9P2G9	KLHL8		Q6ZMY6	WDR88		Q9UK53	ING1
A0AVT1	UBA6		Q8WVZ7	RNF133		Q9P2N7	KLHL13		A4D1P6	WDR91		O43918	AIRE
Q13564	NAE1		Q9C040	TRIM2		O95198	KLHL2		Q8N1V2	CFAP52		A0A0U1RRH6	PHF14
Q9UBE0	SAE1		Q86SE9	PCGF5		Q9Y2M5	KLHL20		Q9UNX4	WDR3		Q92784	DPF3
Q9UBT2	UBA2		Q8ND25	ZNRF1		Q14145	KEAP1		Q9H977	WDR54		A0A0C4DGG9	CHD4
O95352	ATG7		Q7Z4K8	TRIM46		Q9Y573	IPP		Q6QEF8-5	CORO6		Q9BY66-3	KDM5D
Q9NT62	ATG3		Q9ULJ6	ZMIZ1		Q96PQ7-2	KLHL5		Q92828	CORO2A		Q9Y2K7	KDM2A
Q9H0Y0	ATG10		Q86XT4	TRIM50		Q86V97	KBTBD6		Q9BR76	CORO1B		Q6IE81	JADE1
Q5VVX9	UBE2U		Q9NVW2	RLIM		Q9NR64	KLHL1		Q9NXC5	MIOS		O96028	WHSC1
Q969T4	UBE2E3		Q9BWF2	TRAIP		Q9C0H6-2	KLHL4		Q9Y2T4-2	PPP2R2C		Q96L73	NSD1
Q96B02	UBE2W		Q8IUD6	RNF135		J3KNY7	KLHL28		O00423-3	EML1		O43189	PHF1
P61077	UBE2D3		Q5XPI4	RNF123		Q8WZ60	KLHL6		P35606	COPB2		Q96BD5	PHF21A
Q9Y385	UBE2J1		Q6Q0C0	TRAF7		Q9H0H3	KLHL25		Q8N0X2	SPAG16		B5MCJ9	TRIM66
Q96LR5	UBE2E2		Q96GF1	RNF185		Q2WGJ6	KLHL38		P57081	WDR4		P29375	KDM5A
Q9NR09	BIRC6		Q8N5U6	RNF10		Q8IY47	KBTBD2		Q9BYB4	GNB1L		Q6ZMT4	KDM7A
P62837	UBE2D2		O75150	RNF40		O14682	ENC1		Q9P2H3	IFT80		Q9BTC0	DIDO1
P62253	UBE2G1		Q96PM5	RCHY1		Q6IQ16	SPOPL		Q86W42	THOC6		Q96CB8	INTS12
P51668	UBE2D1		Q86UW9	DTX2		Q8NBE8	KLHL23		Q6ZS81	WDFY4		Q9NRL2	BAZ1A
P49459	UBE2A		Q8N7E2	ZNF645		Q6TFL4	KLHL24		O14576	DYNC1I1		Q12873-3	CHD3
Q9NPD8	UBE2T		Q6UWE0	LRSAM1		O94889	KLHL18		A6NE52	WDR97		P41229	KDM5C
Q9H832	UBE2Z		Q8NHG8	ZNRF2		Q13617	CUL2		Q9Y484-2	WDR45		E9PQZ5	PHF1
O00762	UBE2C		Q6ZMU5	TRIM72		Q13616	CUL1		Q9C0J8	WDR33		Q9Y483	MTF2
P63279	UBE2I		Q8N2H9	PELI3		Q13620	CUL4B		Q5T5C0	STXBP5		Q9UGL1-2	KDM5B
P62256	UBE2H		Q8IYW5	RNF168		Q93034	CUL5		Q8NAA4	ATG16L2		O75151	PHF2
Q8N2K1	UBE2J2		Q14258	TRIM25		Q13619	CUL4A		Q8NA75	DCAF4L2		Q9UPP1	PHF8
P60604	UBE2G2		O95628	CNOT4		Q14999	CUL7		O00628	PEX7		Q92782-2	DPF1
P68036	UBE2L3		Q8WZ73	RFFL		Q13618	CUL3		Q15334	LLGL1		Q5VWG9	TAF3
Q9C0C9	UBE2O		Q8WV44	TRIM41		Q676U5	ATG16L1		P63151-2	PPP2R2A		Q9UIG0	BAZ1B
P61088	UBE2N		P78317	RNF4		P61962	DCAF7		Q8IWA0	WDR75		Q8WUB8	PHF10
P51965	UBE2E1		O43255	SIAH2		Q9UKT8	FBXW2		Q13112	CHAF1B		Q12830	BPTF
Q7Z7E8	UBE2Q1		Q96A37	RNF166		Q8TEB1	DCAF11		Q8N136	DAW1		Q9BZ95	WHSC1L1
O14933	UBE2L6		Q8N8N0	RNF152		Q04726	TLE3		Q8IV35	WDR49		Q9NXR8	ING3
Q969M7	UBE2F		Q9BY78	RNF26		Q9GZS3	WDR61		Q8N122	RPTOR		Q8WYH8	ING5
Q8WVN8	UBE2Q2		P49754	VPS41		Q5TAQ9	RP11-574F21.3		Q9Y4P3	TBL2		Q9H160	ING2
P63146	UBE2B		Q14527	HLTF		Q9NYS7	WSB2		A0A0A0MR05	MLST8		O14686	KMT2D
Q16763	UBE2S		Q9HCI7	MSL2		P63244	RACK1		Q96P53	WDFY2		Q92794	KAT6A
Q712K3	UBE2R2		Q8IWR1	TRIM59		O76071	CIAO1		Q9HAD4	WDR41		Q8TDI0	CHD5
P61086	UBE2K		Q8TEJ3	SH3RF3		Q9C0C7	AMBRA1		Q8NBT0	POC1A		Q8NEZ4	KMT2C
P61081	UBE2M		Q8NF64	ZMIZ2		Q9NVX2	NLE1		Q9HBG6-5	IFT122		J3KMZ8	DPF2
Q9Y2X8	UBE2D4		Q86UD3	MARCHF3		Q9BZK7	TBL1XR1		Q8IZQ1	WDFY3		Q9Y314	NOSIP
P49427	CDC34		Q9P0P0	RNF181		Q9Y4B6	DCAF1		Q96MT7	CFAP44		O95155	UBE4B
A0A1B0GUS4	UBE2L5P		Q9BRZ2	TRIM56		Q9H7D7	WDR26		Q96MX6	WDR92		O43734	TRAF3IP2
Q5JXB2	UBE2NL		Q5TA31	RNF187		Q13610	PWP1		Q8IWG1	WDR63		Q13356	PPIL2
H3BMM0	RP11-463D19.2		Q5M7Z0	RNFT1		Q9Y263	PLAA		Q9UFC0	LRWD1		Q14139	UBE4A
Q9Y3C8	UFC1		Q9UPQ4	TRIM35		P43034	PAFAH1B1		Q8TBC3	SHKBP1		Q9UNE7	STUB1
Q15819	UBE2V2		Q8WU17	RNF139		Q2TAY7	SMU1		Q15269	PWP2		Q2KHN1	RNF151
Q13404	UBE2V1		Q9BZR9	TRIM8		Q5XX13	FBXW10		Q8TBY9	WDR66		G5E9Y7	LDB2
Q99816	TSG101		Q8IU81	IRF2BP1		Q9UM11	FZR1		Q9Y4P8	WIPI2		Q6ZMN7	PDZRN4
I3L0A0	TMEM189-UBE2V1		Q6AZZ1	TRIM68		Q16576	RBBP7		Q96DN5	TBC1D31		Q1L5Z9	LONRF2
Q9ULT8	HECTD1		P15918	RAG1		Q9BVA0	KATNB1		Q8TEQ6	GEMIN5		Q5T2S8	ARMC4
Q7L622	G2E3		Q9C026	TRIM9		Q5QP82	DCAF10		Q8IZU2	WDR17		Q9BYZ6	RHOBTB2
Q9Y4D8	HECTD4		Q8TDB6	DTX3L		Q04724	TLE1		Q9BTV6	DPH7		Q8NC69	KCTD6
O95071	UBR5		Q96BH1	RNF25		Q09028	RBBP4		Q9Y2K9	STXBP5L		O94955	RHOBTB3
Q9H0M0	WWP1		Q8NEG5	ZSWIM2		Q9Y297	BTRC		Q9P2S5	WRAP73		Q99592	ZBTB18
P46934	NEDD4		Q9BV68	RNF126		Q15542	TAF5		Q09019	DMWD		Q4G0X4	KCTD21
Q15751	HERC1		Q9BVG3	TRIM62		Q9NZJ0	DTL		Q12770	SCAP		O94844	RHOBTB1
Q7Z3V4	UBE3B		Q9UKV5	AMFR		Q5T6F0	DCAF12		H3BLT2	WDFY4		Q693B1	KCTD11
Q15034	HERC3		P37231	PPARG		P61964	WDR5		Q9NW82	WDR70		Q8WZ19	KCTD13
Q96PU5	NEDD4L		Q96MF7	NSMCE2		Q8WV16	DCAF4		Q96J01	THOC3		Q9NXV2	KCTD5
Q05086	UBE3A		Q86UV6	TRIM74		Q96JK2	DCAF5		O43815	STRN		Q8IY92	SLX4
Q76N89	HECW1		Q7Z6J0	SH3RF1		Q8NFH3	NUP43		Q9H2Y7	ZNF106		Q8N143	BCL6B
Q5GLZ8	HERC4		Q96F44	TRIM11		Q9NSI6	BRWD1		Q9BZH6	WDR11		Q96RE7	NACC1
Q5T447	HECTD3		Q9NQ86	TRIM36		Q7Z5U6	WDR53		P54198	HIRA		Q969K4	ABTB1
Q7Z6J8	UBE3D		Q96PU4	UHRF2		P57775	FBXW4		Q92747	ARPC1A		Q13829	TNFAIP1
Q9HCE7	SMURF1		O60337	MARCHF6		Q86VZ2	WDR5B		Q99973	TEP1		A0A1B0GUB7	KLHL33
O00308	WWP2		Q9UBF6	RNF7		Q969U6	FBXW5		O14775	GNB5		A0A1B0GUL6	BTBD8
O15033	AREL1		Q9P2E8	MARCHF4		Q8N5D0	WDTC1		Q96BP3	PPWD1		Q9P2D0	IBTK
Q15386	UBE3C		Q96BQ3	TRIM43		Q8TC44	POC1B		Q9HCU5	PREB		Q9P203	BTBD7
Q7Z6Z7	HUWE1		Q9ULV8	CBLC		Q58WW2	DCAF6		Q9Y597	KCTD3		Q8NAP8	ZBTB8B
Q5U5R9	HECTD2		Q6PJ69	TRIM65		Q12834	CDC20		Q9Y4E6	WDR7		P24278	ZBTB25
Q14669	TRIP12		P29590	PML		Q8N3Y1	FBXW8		Q5JSH3	WDR44		Q8N4N3	KLHL36
Q9UII4	HERC5		Q9HAT8	PELI2		P62879	GNB2		O15143	ARPC1B		B2RXF5	ZBTB42
Q8IVU3	HERC6		Q8IZP6	RNF113B		Q8TAF3	WDR48		Q96S15	WDR24		Q9Y2K1	ZBTB1
Q8IYU2	HACE1		Q86YJ5	MARCHF9		Q9NV06	DCAF13		Q9H808	TLE6		Q6PF15	KLHL35
Q96J02	ITCH		Q8WVD5	RNF141		Q6UXN9	WDR82		Q9BQA1	WDR77		A1YPR0	ZBTB7C
Q9HAU4	SMURF2		Q9NS91	RAD18		Q969H0	FBXW7		Q8IWB7	WDFY1		A0A075B6T4	KBTBD4
O95714	HERC2		Q9P1Y6	PHRF1		Q8WWQ0	PHIP		O43818	RRP9		H0YEM9	ZBTB44
Q9P2P5	HECW2		Q969V5	MUL1		Q9UKB1	FBXW11		Q9HAV0	GNB4		Q8NAB2	KBTBD3
Q5T4S7	UBR4		Q13191	CBLB		Q13216	ERCC8		P16520	GNB3		Q8NAP3	ZBTB38
Q8IWV8	UBR2		P22681	CBL		Q15291	RBBP5		Q9Y5J1	UTP18		P52739	ZNF131
Q8IWV7	UBR1		Q8TBB1	LNX1		Q9H967	WDR76		P31146	CORO1A		Q96CT2	KLHL29
Q9NV58	RNF19A		Q9UPQ7	PDZRN3		Q96DI7	SNRNP40		Q9Y3F4-2	STRAP		Q8NAP8-2	RP1-27O5.3
Q9NWF9	RNF216		Q13489	BIRC3		O75530	EED		Q96Q27	ASB2		Q9HC78	ZBTB20
Q9UBS8	RNF14		Q8N2W9	PIAS4		Q04725	TLE2		Q15345	LRRC41		C9JJ37	BTBD19
Q9Y4X5	ARIH1		Q9UJV3	MID2		Q9Y6I7	WSB1		O14512	SOCS7		B2RXH4	BTBD18
Q6ZMZ0	RNF19B		Q8WVD3	RNF138		Q6PJI9	WDR59		Q99619	SPSB2		Q8N961	ABTB2
O60260	PARK2		Q86YT6	MIB1		Q9GZL7	WDR12		Q8WXH4	ASB11		O15209	ZBTB22
O95376	ARIH2		O00463	TRAF5		Q92466	DDB2		Q8WXK1	ASB15		B4DWG0	RCBTB2
Q9BYM8	RBCK1		P51948	MNAT1		Q9BQ67	GRWD1		Q9Y575	GPR75-ASB3		Q96DT7	ZBTB10
Q96EP0	RNF31		Q99728	BARD1		P57737	CORO7		P82094	TMF1		O15156-2	ZBTB7B
Q9P2G1	ANKIB1		Q9C019	TRIM15		Q9UMS4	PRPF19		O14544	SOCS6		Q8NFY9	KBTBD8
Q7Z419	RNF144B		Q9H0F5	RNF38		O60907	TBL1X		Q8WXH5	SOCS4		Q0D2K2	KLHL30
Q8IWT3	CUL9		Q00987	MDM2		Q05048	CSTF1		Q96DX5	ASB9		Q96JB3	HIC2
P50876	RNF144A		Q86Y01	DTX1		A0A0B4J2E5	CH507-9B2.5		Q9BR09	NEURL2		Q9H511	KLHL31
P35227	PCGF2		Q9H8W5	TRIM45		A0A087WWV9	DNAI1		Q8WXK4	ASB12		P41182	BCL6
Q96T88	UHRF1		Q9H9V4	RNF122		A0A087X0D8	WDR38		Q9NSE2	CISH		Q9Y2F9	BTBD3
Q9NZS9	BFAR		Q9UHC7	MKRN1		A0A087WVY5	CFAP57		O14508	SOCS2		Q3ZCT8	KBTBD12
P35226	COMMD3-BMI1		Q8TEB7	RNF128		B9TWZ6	MED16		Q9H672	ASB7		Q8N5Z5	KCTD17
Q9P0N8	MARH2		Q96LD4	TRIM47		Q5XUX1-2	FBXW9		O15524	SOCS1		Q96C00	ZBTB9
Q13263	TRIM28		P19474	TRIM21		O95834-3	EML2		O14543	SOCS3		Q9H5J0	ZBTB3
O75928	PIAS2		O75925	PIAS1		Q9BV38	WDR18		Q96BD6	SPSB1		Q96KE9	BTBD6
Q63HN8	RNF213		Q12933	TRAF2		J3QRG2	DNAI2		Q9Y574	ASB4		A2AB93	ZBTB22
Q9Y4L5	RNF115		Q9Y508	RNF114		P57737-3	CORO7-PAM16		Q9H765	ASB8		Q9P1Z0	ZBTB4
Q9H6Y7	RNF167		Q9Y3C5	RNF11		Q14137	BOP1		Q96A44	SPSB4		Q8N239	KLHL34
Q9NYG5	ANAPC11		O00237	RNF103		Q12788	TBL3		Q9UK73	FEM1B		P10074	ZBTB48
Q13114	TRAF3		Q9NW38	FANCL		Q9UQ03	CORO2B		O75159	SOCS5		Q13105-2	ZBTB17
Q6ZNA4	RNF111		Q9BSM1	PCGF1		H3BSH7	UTP4		Q96L50	LRR1		Q9NUA8	ZBTB40
Q8N9I9	DTX3		P36406	TRIM23		H0YKE0	WDR72		Q96G25	MED8		Q15916	ZBTB6
Q9Y225	RNF24		Q13490	BIRC2		Q8NHV4-3	NEDD1		Q9NWX5	ASB6		Q96BR9	ZBTB8A
Q9ULT6	ZNRF3		Q9Y2E6	DTX4		Q64LD2	WDR25		Q9Y576	ASB1		O43298	ZBTB43
O75592	MYCBP2		O00623	PEX12		Q05BV3-5	EML5		P40337	VHL		Q96BF6	NACC2
Q96K19	RNF170		Q8WWF5	ZNRF4		Q149M9	NWD1		Q96S21	RAB40C		Q96NJ5	KLHL32
Q9Y4K3	TRAF6		Q9P253	VPS18		Q8NFH4	NUP37		Q12829	RAB40B		Q5TC79	ZBTB37
O75382	TRIM3		Q96EQ8	RNF125		O14727	APAF1		Q14241	TCEB3		Q9Y6Y0	IVNS1ABP
Q8TC41	RNF217		O94941	UBOX5		F8VUX9	WDR90		A6NK59	ASB14		Q5SVQ8	ZBTB41
Q86XS8	RNF130		Q96CA5	BIRC7		F5H0C4	PAAF1		Q8WXH6	RAB40A		Q9P2G3	KLHL14
Q9ULK6	RNF150		P62877	RBX1		Q8TDJ6-3	DMXL2		P0C0E4	RAB40AL		O43829	ZBTB14
Q96AX9	MIB2		Q86WC4	OSTM1		F5H269	DMXL1		Q8NI29	FBXO27		Q96K62	ZBTB45
Q8TCQ1	MARCHF1		B7ZM65	PHRF1		Q32P44-2	EML3		Q96EF6	FBXO17		Q9NPC7	MYNN
Q8N6D2	RNF182		Q96A61	TRIM52		Q6RFH5	WDR74		Q13309	SKP2		Q9H116	GZF1
Q8NA82	MARCHF10		M0QZC1	RNF225		E9PQ57	RAE1		Q9UF56	FBXL17		Q6ZSB9	ZBTB49
Q99942	RNF5		O95361	TRIM16		E9PF32	DENND3		Q99618	CDCA3		Q05516	ZBTB16
Q9BSJ1	TRIM51		Q86WT6	TRIM69		H0Y8P4	UTP15		Q969P5	FBXO32		Q13939	CCIN
O60683	PEX10		A0A140TA46	TRIM39		Q8NI36	WDR36		Q9NRD0	FBXO8		Q96M94	KLHL15
Q9BZY9	TRIM31		A0A0G2JKY0	TRIM39		D6REX3	SEC31A		Q9UJT9	FBXL7		Q86T24	ZBTB33
Q75N03	CBLL1		Q96MT1-5	RNF145		O75083	WDR1		Q9UKC9	FBXL2		Q8N680	ZBTB2
Q12899	TRIM26		Q495X7	TRIM60		O43660	PLRG1		Q9UK96	FBXO10		Q14526	HIC1
Q6P9F5	TRIM40		Q6P1K8	GTF2H2C		Q86TI4-4	WDR86		Q8NCQ5	FBXO15		Q14681	KCTD2
P14373	TRIM27		H3BRJ5	RP11-432B6.3		V9GY54	DCAF8		Q86XK2	FBXO11		O95365	ZBTB7A
A6NLU0	RFPL4A		Q9H2S5	RNF39		O60336	MAPKBP1		P41002	CCNF		A0A0C4DFQ2	ZBTB34
Q96EP1	CHFR		E7ERA6	RNF223		H0Y626	RP11-385D13.1		Q6PCT2	FBXL19		O95625	ZBTB11
Q86UV7	TRIM73		Q96EH8	NEURL3		Q66LE6	PPP2R2D		Q8NFZ0	FBXO18		Q9ULJ3	ZBTB21
Q7Z569	BRAP		A0A140T8Y9	RNF39		P0C7V8	DCAF8L2		Q8NHM5	KDM2B		O15062	ZBTB5
Q06587	RING1		Q9UDY6	TRIM10		Q6ZNJ1	NBEAL2		Q9NRD1	FBXO6		Q53HC5	KLHL26
Q9HCM9	TRIM39		Q6ZWI9	RFPL4B		Q6ZS30	NBEAL1		Q6P3S6	FBXO42		O15060	ZBTB39
Q9H992	MARCHF7		F2Z2V0	CPNE1		A2RRH5-4	WDR27		Q9UKA2	FBXL4		O14867	BACH1
Q68DV7	RNF43		Q8N7C7	RNF148		E7ESW6	WDR87		Q9NVF7	FBXO28		A6QL63	BTBD11
Q07869	PPARA		Q495C1	RNF212		C9JEH3	AAMP		Q86WB0	ZC3HC1		Q9HBE1	PATZ1
O60291	MGRN1		A0A0G2JIV5	TRIM40		Q6IA86-6	ELP2		Q9UKT7	FBXL3		Q9H0C5	BTBD1
P53804	TTC3		A0A0G2JJP1	TRIM15		A6NGE4	DCAF8L1		Q9UK22	FBXO2		Q9BYV9	BACH2
Q9NPC3	CCNB1IP1		A0A0G2JMU7	TRIM40		Q9BUR4	WRAP53		Q8TCJ0	FBXO25		Q9BX70	BTBD2
Q5T0T0	MARCHF8		A0A140T901	RNF39		Q92636-2	NSMAF		Q9UKA1	FBXL5		Q86UZ6	ZBTB46
O94972	TRIM37		Q8IWZ4	TRIM48		A0A088AWN2	WDR20		Q8N1E6	FBXL14		Q9UFB7	ZBTB47
Q9Y6X2	PIAS3		A8MTL3	RNF212B		O75037	KIF21B		Q9UH90	FBXO40		O43167	ZBTB24
O43567	RNF13		A6NCQ9	RNF222		Q9ULV4-3	CORO1C		Q8N531	FBXL6		Q9H3F6	KCTD10
Q9H0X6	RNF208		Q17RB8	LONRF1		Q9BRX9	WDR83		Q5XUX0	FBXO31		Q7L273	KCTD9
O94822	LTN1		Q96DX4	RSPRY1		Q562E7	WDR81		P0C2W1	FBXO45		Q8N653	LZTR1
Q5VTR2	RNF20		Q9H2S5-2	RNF39		Q8WVS4	WDR60		Q8NEZ5	FBXO22		Q16531	DDB1
Q86T96	RNF180		Q9Y6U7	RNF215		Q15061	WDR43		Q7Z6M2	FBXO33		Q15369	TCEB1
Q2Q1W2	TRIM71		Q9C019-2	TRIM15		B5MBZ0	EML4		Q9UKT5	FBXO4		Q15370	TCEB2
A0AVI4	TMEM129		Q496Y0	LONRF3		O43379-4	WDR62		Q9Y3I1	FBXO7		Q9NXF7	DCAF16
O15344	MID1		Q8NG06	TRIM58		O94967-4	WDR47		Q9UK99	FBXO3		Q5H9S7	DCAF17
Q9C030	TRIM6		Q8TEC5	SH3RF2		A0A096LNH2	EFCAB8		Q96IG2	FBXL20		P27540	ARNT
Q9BYV2	TRIM54		Q8N4F7	RNF175		Q96EE3-1	SEH1L		Q9H4M3	FBXO44		Q6R327	RICTOR
Q9C035	TRIM5		Q8N9V2	TRIML1		A8MUM1	TSSC1		Q9NXK8	FBXL12		P17483	HOXB4
Q8IYM9	TRIM22		Q5EBN2	TRIM61		Q13409	DYNC1I2		Q9UK97	FBXO9		Q66K64	DCAF15
Q12986	NFX1		Q8WYP5-3	AHCTF1		O95170	CDRT1		Q8TB52	FBXO30		Q8TEL6	TRPC4AP
Q86TM6	SYVN1		Q9H0A6	RNF32		A0A087WSX6	CDRT1		Q9H469	FBXL15		P35869	AHR
Q9NXI6	RNF186		Q9BYV6	TRIM55		A0A087X295	WDR6		Q9UKT6	FBXL21		Q9H1Y0	ATG5
Q8NG27	PJA1		Q9BQS8	FYCO1		Q96FK6	WDR89		Q8N4C9-2	C17orf78		Q96JP0	FEM1C
Q969Q1	TRIM63		Q8NC42	RNF149		Q00005-5	PPP2R2B		Q12789-3	GTF3C1		P63208	SKP1
Q13049	TRIM32		Q96M02	C10orf90		Q96MT7-2	AC026348.1		E5RIE9	FBXL8		O00303	EIF3F
Q9HBD1	RC3H2		Q9H871	RMND5A		Q6P1M3	LLGL2		D6RE00	FAM53C		Q5VVJ2	MYSM1
O76064	RNF8		Q7L0R7	RNF44		Q5MNZ6	WDR45B		K7ESL0	SRM		O00487	PSMD14
O15541	RNF113A		Q9C029	TRIM7		Q9NRL3-3	STRN4		Q5FWF7	FBXO48		Q96FJ0	STAMBPL1
P98170	XIAP		Q6ZSG1	RNF165		Q99698	LYST		Q8IXX5	TMEM183A		P46736	BRCC3
Q9BYE7	PCGF6		Q96PX1	RNF157		P55735-3	SEC13		B9ZVV8	SETMAR		Q92905	COPS5
A8MQ27	NEURL1B		F8W6K1	SCAF11		Q9BQ87	TBL1Y		O00421-2	CCRL2		O15372	EIF3H
Q9NTX7	RNF146		Q9BUZ4	TRAF4		Q9BSC4	NOL10		Q6PH85	DCUN1D2		Q8N594	MPND
Q5TC82	RC3H1		Q96EX2	RNFT2		Q86Y33	CDC20B		Q8IWE4	DCUN1D3		P51665	PSMD7
Q8NHY2	RFWD2		P30260	CDC27		Q8NFP9-2	NBEA		Q96GG9	DCUN1D1		E7EM64	COPS6
Q99496	RNF2		Q9BS18	ANAPC13		Q9NWT1	PAK1IP1		Q9BTE7	DCUN1D5		Q8N5J2	MINDY1
Q149N8	SHPRH		Q9UM13	ANAPC10		P62873	GNB1		P09936	UCHL1		Q8NBR6	MINDY2
O15151	MDM4		Q9UJX3	ANAPC7		Q9H1Z4	WDR13		Q86UW7	CADPS2		Q9H8M7	MINDY3
Q9Y577	TRIM17		Q9UJX2	CDC23		Q04727-3	TLE4		Q9P0J7	KCMF1		Q4G0A6	MINDY4
Q3KNV8	PCGF3		Q8NHZ8	CDC26		O43172	PRPF4		Q92793	CREBBP		Q5D1E8	ZC3H12A
Q9H920	RNF121		Q9H1A4	ANAPC1		Q8NA23	WDR31		P35637	FUS		Q9H5J8	TAF1D
Q86Y13	DZIP3		Q9UJX6	ANAPC2		Q13347	EIF3I		O14965	AURKA		Q96DX7	TRIM44
Q8WV22	NSMCE1		Q9UJX5	ANAPC4		Q6RI45	BRWD3		Q9Y3V2	RWDD3		Q92890	UFD1L
Q969K3	RNF34		Q9UJX4	ANAPC5		Q96EX3	WDR34		O94874	UFL1		Q9NR21	PARP11
O43164	PJA2		Q13042	CDC16		Q5VU92	DCAF12L1		Q9UDY8	MALT1		Q96LD8	SENP8
Q6PCD5	RFWD3		C9JA28	SSR3		Q5VTH9	WDR78		P56524	HDAC4		Q9P0U3	SENP1
Q9NS56	TOPORS		Q9H2C0	GAN		Q9NQW1	SEC31B		Q96JP5	ZFP91		Q9GZR1	SENP6
Q9NX47	MARCHF5		Q96Q07	BTBD9		O60508	CDC40		O43290	SART1		Q9BQF6	SENP7
Q96FA3	PELI1		C9JR72	KBTBD13		O43684	BUB3		Q96JY6	PDLIM2		Q6NVU6	UFSP1
Q9UPN9	TRIM33		O43791	SPOP		P53621-2	COPA		Q66K89	E4F1		Q96HI0	SENP5
P38398	BRCA1		Q9P2K6	KLHL42		Q8N157	AHI1		P52823	STC1		Q9H4L4	SENP3
O00635	TRIM38		Q8WVZ9	KBTBD7		O75529	TAF5L		P49792	RANBP2		Q9HC62	SENP2
P28328	PEX2		Q8NDN9	RCBTB1		B1ANS9	WDR64		O00257	CBX4		Q9NUQ7	UFSP2
Q8WY64	MYLIP		Q9UJP4	KLHL21		Q7Z4S6	KIF21A		Q92831	KAT2B		A0A087X0R7	SENP3-EIF4A1
Q8IUQ4	SIAH1		Q53G59	KLHL12		O75717	WDHD1		Q09472	EP300		Q8TAC2	JOSD2
O60858	TRIM13		Q9P2J3	KLHL9		Q5VW00	DCAF12L2		Q9H1B7	IRF2BPL		P54252	ATXN3
Q9C037	TRIM4		Q8IXQ5	KLHL7		Q8N9V3	WDSUB1		Q96SW2	CRBN		Q9H3M9	ATXN3L
Q5VTB9	RNF220		Q6TDP4	KLHL17		Q8WUA4	GTF3C2		Q96D21	RASD2		Q15040	JOSD1
Q9BYJ4	TRIM6-TRIM34		Q53GT1	KLHL22		Q9UG01-3	IFT172		P37198	NUP62		Q96DC9	OTUB2
Q7Z6E9	RBBP6		Q9NVR0	KLHL11		Q9H6Y2	WDR55		Q92900-2	UPF1		Q6GQQ9	OTUD7B
Q5T2D3	OTUD3		Q9UH77	KLHL3		Q9Y2I8	WDR37		Q9UMN6	KMT2B		Q96FW1	OTUB1
Q5VVQ6	YOD1		O60784	TOM1		A1Z199	BCR/ABL fusion		Q96S55	WRNIP1		Q5VV17	OTUD1
Q9UGI0	ZRANB1		Q9UJY5	GGA1		A0A0D9SGF6	SPTAN1		Q6NZ36	FAAP20		Q99961	SH3GL1
Q96JH7	VCPIP1		Q9UJY4	GGA2		Q15080-3	NCF4		Q9Y253	POLH		Q9UNF0	PACSIN2
Q8TE49	OTUD7A		Q6ZVM7	TOM1L2		Q06187-2	BTK		Q9H040	SPRTN		O15034	RIMBP2
Q8N6M0	OTUD6B		Q9Y6K9	IKBKG		A6NNM3	RIMBP3B		Q9UBT6	POLK		P51451	BLK
P21580	TNFAIP3		P54725	RAD23A		Q9UFD9	RIMBP3		Q14119	VEZF1		Q02779	MAP3K10
Q96G74	OTUD5		Q9Y5A7	NUB1		A0A087X1N7	NEB		Q9Y2M0-2	FAN1		Q15052	ARHGEF6
Q01804	OTUD4		Q96S82	UBL7		A0A0G2JPW3	NOSTRIN		Q9UBN7	HDAC6		Q9BY11	PACSIN1
Q7L8S5	OTUD6A		O95835	LATS1		Q9BX66-12	SORBS1		O94817	ATG12		P19174-2	PLCG1
Q92560	BAP1		Q9H7E2	TDRD3		S4R347	FNBP1L		P62979	RPS27A		O60504	SORBS3
P15374	UCHL3		Q8IWQ3	BRSK2		A0A0U1RQE4	SH3D19		Q15843	NEDD8		Q9P2A4	ABI3
Q9Y5K5	UCHL5		P27448	MARK3		P15498	VAV1		P0CG48	UBC		Q96KQ4	PPP1R13B
A6NNY8	USP27X		Q8NBM4	UBAC2		J3QRU1	YES1		P0CG47	UBB		Q8N488	RYBP
Q9P275	USP36		Q7KZI7	MARK2		P16885	PLCG2		Q504T8	MIDN		Q9H0F6	SHARPIN
P35125	USP6		Q9UNN5	FAF1		O43586	PSTPIP1		Q15011	HERPUD1		Q8TAT6	NPLOC4
Q9P2H5	USP35		Q13501	SQSTM1		P80192-4	MAP3K9		P61956	SUMO2		Q5FWF4	ZRANB3
A8MUK1	USP17L5		Q9NRM7	LATS2		Q9UKW4-4	VAV3		P63165	SUMO1		P49790-3	NUP153
Q70EK9	USP51		Q5T6F2	UBAP2		P07948	LYN		P05161	ISG15		Q8IY57-5	YAF2
Q70EL2	USP45		Q9UMX0	UBQLN1		Q9ULH1	ASAP1		O15205	UBD		O75808	CAPN15
Q9NVE5	USP40		Q9Y2K2	SIK3		P42684	ABL2		P11441	UBL4A		Q9Y2M0	FAN1
P62068	USP46		Q9BSL1	UBAC1		Q8IVI9-4	NOSTRIN		Q99683	MAP3K5		Q86VP1	TAX1BP1
Q53GS9	USP39		Q9NRR5	UBQLN4		H7C3K8	ARHGAP4		P55854	SUMO3		Q8WV99	ZFAND2B
Q9Y5T5	USP16		Q9P0L2	MARK1		A4FU49-6	SH3D21		Q8WVY7	UBLCP1		O95786	DDX58
Q96K76	USP47		Q14157	UBAP2L		Q86WN1	FCHSD1		Q15646	OASL		Q9HC29	NOD2
O94966	USP19		P54727	RAD23B		Q9NQ75-3	CASS4		P61960	UFM1		Q9BYX4	IFIH1
Q70CQ2	USP34		Q14596	NBR1		A6NJZ7	RIMBP3C		Q15459	SF3A1		Q9Y239	NOD1
Q70CQ1	USP49		Q9UHD9	UBQLN2		P56945-6	BCAR1		Q9BZL1	UBL5		P30793	GCH1
Q9Y6I4	USP3		Q07912	TNK2		E9PG19	FCHSD2		Q71RG4	TMUB2		Q8N0X7	SPG20
Q9Y2K6	USP20		P57075	UBASH3A		Q96HL8	SH3YL1		E9PM49	FAU		Q8WUN7	UBTD2
Q9BXU7	USP26		Q8NFZ5	TNIP2		P62993	GRB2		Q5TDH0	DDI2		Q99543	DNAJC2
Q8TEY7	USP33		Q15025	TNIP1		Q9Y5X1	SNX9		A0A1B0GVN0	TINCR		Q16595	FXN
Q93009	USP7		Q9H347	UBQLN3		Q15811	ITSN1		Q01826-2	SATB1		P55072	VCP
O94782	USP1		Q04323	UBXN1		Q99962	SH3GL2		Q9UPW6	SATB2		O00560	SDCBP
Q70EL1	USP54		Q9NZ09	UBAP1		Q14511-2	NEDD9		O14562	UBFD1		Q86VN1	VPS36
O00507	USP9Y		O94888	UBXN7		O76041	NEBL		A0A0G2JH67	UBD		Q96B97	SH3KBP1
Q6R6M4	USP17L2		Q8TF42	UBASH3B		Q8IZP0	ABI1		Q9BV90	SNRNP25		Q9Y5K6	CD2AP
Q93008	USP9X		P57059	SIK1		J3KPD6	HCK		Q9NZJ4	SACS		P49418	AMPH
Q9NQC7	CYLD		Q96CV9	OPTN		Q14155	ARHGEF7		Q8IYU4	UBQLNL		P06239	LCK
Q86UV5	USP48		Q96L34	MARK4		P09769	FGR		Q9BTM9	URM1		O00499	BIN1
P40818	USP8		Q96CS3	FAF2		P12931-2	SRC		Q96CW9-2	NTNG2		Q15080	NCF4
Q8NB14	USP38		Q9UNZ2	NSFL1C		P00519-2	ABL1		Q9HAC8	UBTD1		O43639	NCK2
Q9H9J4	USP42		Q9Y3P4	RHBDD3		P52735	VAV2		Q86XD8	ZFAND4		A6NCW7	USP17L4
Q8NFA0	USP32		Q96KP6	TNIP3		Q5TCZ1	SH3PXD2A		Q9UHD2	TBK1		D6RBM5	USP17L23
Q9UPU5	USP24		Q9HCJ0	TNRC6C		P19878	NCF2		Q8WTU0	DDI1		Q3LFD5	USP41
Q9UK80	USP21		Q9UBU9	NXF1		Q5TCX8	RP5-862P8.2		Q9BVT8	TMUB1		I3L0E4	USP17L10
Q9UHP3	USP25		Q9H2U1	DHX36		Q8WUF5	PPP1R13L		Q99426	TBCB		C9JPN9	USP17L12
Q70EL4	USP43		E9PAV3	NACA		O94875-11	SORBS2		Q9NZ01	TECR		Q70CQ4	USP31
O75317	USP12		Q13131	PRKAA1		Q9NZM3	ITSN2		Q92734	TFG		Q9NYJ8	TAB2
Q9Y4E8	USP15		Q9H6K1	C6orf106		P06241	FYN		Q9Y2U5	MAP3K2		Q9BXW9	FANCD2
Q70EK8	USP53		P54646	PRKAA2		P46109	CRKL		Q9BYG5	PARD6B		Q8N5C8	TAB3
Q13107	USP4		O75061-2	DNAJC6		Q92882	OSTF1		Q99759	MAP3K3		Q9Y679	AUP1
Q92995	USP13		Q5JQS5	OR2B11		O75563	SKAP2		Q9BYG4	PARD6G		Q9H467	CUEDC2
P54578	USP14		Q9UBZ9	REV1		Q8TC17	GRAPL		P41743	PRKCI		P49810	PSEN2
Q9UPT9	USP22		Q9UNA4	POLI		O75962	TRIO		Q9NPB6	PARD6A		Q03468	ERCC6
O75604	USP2		P03372	ESR1		O75791	GRAP2		Q13163	MAP2K5		P49768	PSEN1
Q9H0E7	USP44		O95630	STAMBP		O95153	TSPOAP1		A0A0A0MRY4	RP11-307N16.6		Q9H0E2	TOLLIP
Q86T82	USP37		Q6P2Q9	PRPF8		Q13625-3	TP53BP2		P68543	UBXN2A		Q86UW6	N4BP2
Q70CQ3	USP30		Q16186	ADRM1		O00160	MYO1F		Q5T124	UBXN11		Q9NWM3	CUEDC1
Q5W0Q7	USPL1		Q9UJ41	KCTD7		Q86WV1	SKAP1		Q9BZV1	UBXN6		Q9H4L7-2	SMARCAD1
Q9HBJ7	USP29		O76080	ZFAND5		A1A4S6	ARHGAP10		Q92575	UBXN4		O75674	TOM1L1
P45974	USP5		Q9UJ41-4	RABGEF1		A1IGU5	ARHGEF37		O00124	UBXN8		Q9NZ52	GGA3
Q14694	USP10		Q6FIF0	ZFAND6		Q6ZMT1	STAC2		Q14CS0	UBXN2B		Q504Q3	PAN2
P51784	USP11		P42566	EPS15		Q96MF2	STAC3		Q96LJ8	UBXN10		A6NCW0	USP17L3
Q9UMW8	USP18		P25686	DNAJB2		Q99963-3	SH3GL3		Q9BZE9-2	ASPSCR1		P0C7H9	USP17L7
Q96RU2	USP28		O14964	HGS		Q6XZF7	DNMBP		Q9H492	MAP1LC3A		Q7RTZ2	USP17L1
Q0WX57	USP17L24		Q6ZTN6	ANKRD13D		Q14847	LASP1		Q9BXW4	MAP1LC3C		P0C7I0	USP17L8
A0A087WWE9	USP17L22		P67775	PPP2CA		O15259-4	NPHP1		O95166	GABARAP		Q9H201	EPN3
A0A087WUW7	USP17L15		Q9UBC2	EPS15L1		P14317	HCLS1		Q9GZQ8	MAP1LC3B		O75886	STAM2
D6R901	USP17L21		Q86YJ7	ANKRD13B		A1X283	SH3PXD2B		Q9H0R8	GABARAPL1		Q8IZ07	ANKRD13A
A0A087WTC1	USP17L18		Q92783	STAM		Q16584	MAP3K11		A6NCE7	MAP1LC3B2		A2A3N6	PIPSL
A0A087X0L6	USP50		Q96RL1	UIMC1		Q14247	CTTN		P60520	GABARAPL2		Q13571	LAPTM5
A0A087WY87	USP17L13		P55036	PSMD4		P46108	CRK		Q6EEV6	SUMO4		Q12965	MYO1E
A0A087WYD9	USP17L19		O95208	EPN2		Q9UKS6	PACSIN3		Q99933	BAG1		Q13588	GRAP
A0A087WVW9	USP17L17		O75843	AP1G2		F8WAL6	ABI2		P46379	BAG6		O43150	ASAP2
A0A087WTA0	USP17L11		O15357	INPPL1		P14598	NCF1		M0R2S1	UBA52		Q9UNA1	ARHGAP26
A0A087WTF5	USP17L20		Q9Y6I3	EPN1		P16333	NCK1		E9PL57	NEDD8-MDP1		Q99469	STAC
Q5T8Z2	BMI1		Q8TCG2	PI4K2B		O95164	UBL3		A0A0G2JK23	BAG6		Q8N7F7	UBL4B
