# Supplementary material for: Identification of ubiquitination-related hub genes in chronic myeloid leukemia cell by bioinformatics analysis
Source: J Cancer. 2024 May 20;15(12):3750–9. doi: 10.7150/jca.96405 (PMC11190763; doi:10.7150/jca.96405)
Supplement: Supplementary file 2 — Supplementary tables 1, 3, 4. [file jcav15p3750s2.zip › Tables_Supp/Table S3.xlsx]

## Sheet: Log2 fold change 1.2,P0.05(295)
Symbols	logFC	adj.P.Val		Symbols	logFC	adj.P.Val
PLAG1	-3.5548	1.0868e-08		SPDL1	1.1151	0.033565
CADPS2	-1.525	1.3111e-05		SPAG5	1.8364	0.033917
TPTEP1	-6.35	3.5958e-05		EEF1A2	1.5812	0.03407
TMTC1	-1.3372	8.8766e-05		IGFBP2	2.9933	0.034075
ZNF804B	-1.8172	0.00010415		UHRF1	2.7661	0.034075
PRKD1	-1.4731	0.00017262		PKP2	-1.5944	0.034305
PIEZO2	9.2862	0.00028708		TP53INP1	-1.0314	0.034506
TMEM140	-1.8456	0.00040778		ICOS	2.2126	0.034506
CHRDL1	-3.4927	0.00040778		ASF1B	1.5767	0.03485
P2RY13	-1.7073	0.00040778		MYBL2	2.3459	0.034904
RNU1-143P	-2.0887	0.00045055		NDC80	2.2047	0.035171
CKAP2L	2.2857	0.00048076		HSPB11	1.1073	0.03605
TTC39A	-2.3381	0.00059807		FANCI	1.8215	0.03605
CDH2	-3.0739	0.00083425		LEPR	2.8254	0.03605
HSPA14	1.0131	0.00094261		H6PD	-1.1595	0.03643
RASSF6	-4.4478	0.00094261		ORC6	1.4868	0.036798
ZNF385D	-1.4202	0.00094261		HLA-L	-2.22	0.036798
PCDH17	-1.8446	0.00094261		HLA-F	-4.3693	0.036798
DMRTA1	-1.2421	0.0010185		E2F7	1.7066	0.036798
TSHZ3	-1.3463	0.0015968		LMNB1	1.5632	0.036798
PPIF	1.3571	0.0016913		ATAD5	1.599	0.036798
KCNK5	1.9421	0.0021126		FANCD2	1.8405	0.036868
RN7SKP56	-1.2638	0.0021126		ITGB3	3.0975	0.036916
LY96	-1.7168	0.0022506		AURKA	1.7655	0.037265
IGF1R	-3.928	0.0022506		DEPDC1	2.2395	0.037265
PPP1R14A	1.2908	0.0022506		TIPIN	1.1597	0.037916
PCDH9	-1.9833	0.0026587		PLK4	2.1369	0.038037
IRF6	-1.0271	0.0059356		CDC25A	2.0971	0.038643
CD93	2.4057	0.0059356		DLGAP5	2.4082	0.038738
SLC7A5	1.66	0.0061037		SPC25	1.8657	0.038738
FRY	-3.496	0.0061037		SKA1	1.949	0.038738
RRAS	-1.7579	0.006589		IQGAP3	1.6917	0.039265
SETBP1	-2.7232	0.0067001		ZMAT3	1.0578	0.039519
RBM47	-1.421	0.0067001		HIRIP3	1.0786	0.040447
CDC14B	-1.8586	0.0067001		COL24A1	-1.7799	0.041693
BMP4	-1.1405	0.0067001		CENPM	1.6456	0.042111
MTFR2	1.7896	0.0073271		CHAF1B	1.463	0.04287
PDCD1LG2	-1.9211	0.0073271		MELK	2.0679	0.042965
RUNDC3B	-1.0841	0.0073271		KIF4A	2.1458	0.045169
CENPA	1.526	0.0073271		KPNA2	1.5395	0.045169
B3GALT4	-2.1528	0.0073271		ERICH1	-2.3457	0.045169
RUNX1T1	-1.2279	0.0074843		SLC30A4	-1.1033	0.045169
GVINP1	-1.6697	0.00756		F5	-1.8067	0.045621
SGSH	-1.7443	0.00756		ASPM	2.7264	0.047293
CCDC58	1.1399	0.00756		EVI2A	-1.2119	0.047293
PDE1C	-1.754	0.0079544		CDK1	2.6555	0.047353
APBA2	3.0249	0.0080908		HAUS6	1.9869	0.047793
CACNA1D	3.2951	0.00811		PRR5L	-1.4408	0.047793
CPNE5	1.4217	0.00811		CDC6	2.9045	0.047793
ETF1	1.2172	0.00811		FOXM1	2.4456	0.047793
ASAP2	1.1879	0.00811		BUB1B	2.2865	0.047793
GEN1	1.3713	0.00811		ESCO2	2.5862	0.048012
CYBRD1	-1.086	0.0084392		CCNA2	2.2385	0.048876
MCOLN3	-1.1032	0.010344		C1RL	-0.78958	0.0053128
OR2L13	-1.3085	0.010998		TMEM208	-0.77199	0.0061037
PTTG1	1.2974	0.011217		SLC7A1	0.74755	0.0067001
ZNF93	1.1201	0.011217		MXD4	-0.83257	0.0073271
GPRIN3	-2.7089	0.011217		PCDHB4	-0.81026	0.00811
SHCBP1	2.5145	0.011217		RNU2-20P	-0.9608	0.00811
CLEC4A	-2.1327	0.011434		MASTL	0.94251	0.0084392
ZNF204P	-1.4611	0.011648		SWT1	-0.98394	0.0084392
RFX2	1.1678	0.013085		EIF3C	0.85528	0.011323
FAM72B	9.1194	0.013299		LOC100506422	-0.59436	0.011328
CALCOCO1	-1.1039	0.013718		AEN	0.96654	0.011434
CDKL5	-1.428	0.014221		RNU6-548P	-0.92216	0.011434
P2RY10	-1.3561	0.014397		SPAG17	-0.73611	0.011526
IQCA1	-1.437	0.014699		CLNK	-0.88396	0.011648
SLC5A6	1.0576	0.015034		RNU6-807P	-0.74557	0.012232
HLA-DOA	-3.2379	0.015204		CR1	-0.8329	0.013085
MIR21	-2.3431	0.015204		TIMM44	0.55291	0.013085
DDX39A	1.127	0.015511		LOC100505549	-0.76047	0.015511
CHRNA7	1.1144	0.016808		EIF2S1	0.59512	0.016458
RIN2	-1.338	0.016985		PI4K2B	0.89826	0.016682
BEGAIN	1.2085	0.016985		APP	-0.86123	0.016985
LGMN	-2.0592	0.016985		MIR99A	-0.79068	0.017159
DUSP18	-1.0668	0.016985		CCDC7	-0.75178	0.018157
PLD2	-1.1393	0.017682		FAM133A	-0.74298	0.018314
HLA-DOB	-1.6961	0.017794		CDC23	0.63489	0.018314
TNFRSF11A	-1.0184	0.017797		MTG1	0.60591	0.020706
PLK1	2.9977	0.017797		ERG	-0.90505	0.020706
DIAPH3	2.4835	0.018314		PDSS1	0.92567	0.021203
MIR10A	-1.347	0.018314		ZMPSTE24	0.61934	0.021781
AGMAT	1.4161	0.018314		PINK1	-0.8885	0.021781
LYZ	-2.4456	0.018314		OTUD6B	0.64302	0.021781
TFPI	-1.3009	0.018314		LONP1	0.80969	0.021983
CBX7	-1.3313	0.018315		SPNS1	0.68514	0.02364
RNU6-1285P	-1.206	0.018346		RNU6-194P	-0.555	0.02364
PRC1	1.9803	0.018464		C15orf32	0.52792	0.02364
CFB	-2.6202	0.01869		CTPS1	0.94421	0.023975
EZH2	1.4819	0.018722		SUMO1	0.59316	0.023975
ESAM	1.3209	0.019014		RRP12	0.69905	0.023975
NCAPG	2.7266	0.020338		CCT5	0.635	0.024824
CENPO	1.2707	0.020655		CISH	-0.71003	0.024939
KIF2C	2.1135	0.020834		EML6	-0.92803	0.025516
STIL	1.9092	0.021203		LRRK2	-0.7308	0.025516
EXO1	2.6349	0.021203		ATL2	0.61692	0.026092
TSPAN7	-2.3862	0.021203		GLG1	-0.63492	0.02683
SEMA3C	-2.8754	0.021203		EYS	-0.79999	0.02683
TOP2A	3.0085	0.021203		ZNF396	-0.51572	0.027031
ESPL1	1.5605	0.021627		CPT1C	-0.56868	0.028004
CCNB2	3.2751	0.021735		EZH1	-0.87883	0.028156
ZNF695	1.3002	0.021781		TUBB6	0.74417	0.028905
CDC45	2.7549	0.021781		IFNL3	-0.78708	0.029435
RNA5SP51	-1.4216	0.021781		LEO1	0.82814	0.029435
PLEKHA1	-1.0667	0.022204		PDRG1	0.85717	0.030355
NCAPH	2.8042	0.022887		PBXIP1	-0.65605	0.030978
PDK4	-1.5364	0.023269		EFCAB14	-0.50116	0.0314
SRSF10	1.1851	0.02364		RN7SL449P	-0.67382	0.031659
CXCL10	-2.5749	0.023773		PLAC1	-0.69309	0.031719
THEMIS2	-1.2985	0.023975		NANOGP1	-0.58269	0.032244
MSANTD3-TMEFF1	1.1443	0.023975		PWP2	0.69326	0.032244
DNA2	2.0388	0.023975		MLH1	0.64154	0.032491
TPP1	-1.0187	0.023975		RBPMS	-0.79207	0.033233
CCDC85C	1.0983	0.023975		ANGPTL6	0.65172	0.034075
CHEK1	1.6892	0.024177		TDRP	-0.54749	0.034305
ADAMTS9	-1.0502	0.024939		NUDC	0.67188	0.034904
PERP	-1.1364	0.024939		TCF4	-0.73309	0.034972
MAN1A1	-4.6055	0.024939		ZNF540	-0.59044	0.036526
RAD51	2.5028	0.024941		SLIRP	0.72006	0.036798
ZGRF1	2.9712	0.025516		MSRB3	-0.66164	0.037265
ACER3	1.1153	0.025888		ASCC3	0.51632	0.037916
PTGER4	-1.5818	0.02683		CADM2	-0.47946	0.037951
MCM10	2.7391	0.02683		LOC554206	-0.52071	0.038738
HJURP	1.7352	0.027031		FARP1	-0.58292	0.039181
WBP1	-1.5556	0.027299		SPEF2	-0.74899	0.039519
KIF23	2.3356	0.027553		DNAJC7	0.55178	0.039808
ODF3B	-1.058	0.027553		HLA-B	-0.77669	0.040708
CMAHP	-1.349	0.027553		NOP58	0.60851	0.040945
TBC1D12	-1.7208	0.027766		B2M	-0.45861	0.041906
PNRC1	-1.0402	0.027766		ITGA6	-0.7601	0.043386
FAT4	-1.7359	0.028004		EEF1D	-0.6324	0.043519
CEP55	2.5005	0.028579		BYSL	0.5246	0.044648
PC	1.0796	0.028874		BTBD1	0.4077	0.045365
SERPINB4	3.9944	0.029026		ZNF492	0.64863	0.045621
SMAD1	-1.521	0.029471		KRR1	0.56214	0.045621
ZWINT	1.9398	0.029471		PTEN	-0.96744	0.046061
DDIAS	1.9555	0.029769		GAL3ST1	-0.91494	0.046167
CDH9	-3.2646	0.030054		FHOD1	0.7727	0.047002
DLGAP1-AS1	-1.3968	0.030363		NT5DC2	0.78367	0.047353
MIRLET7G	-1.063	0.030676		PNPLA6	-0.77419	0.047543
CDC20	2.3796	0.030978		SGK3	-0.56891	0.047793
TICRR	2.718	0.0314		NSMCE2	0.52429	0.048012
CD96	-1.5285	0.032412		HNRNPDL	0.50774	0.048012
CLSPN	4.0028	0.032412		ACTN1	0.67777	0.048647
TEAD4	1.5467	0.032986		HSPD1P1	0.79381	0.049348
DMKN	-1.2956	0.032986		EMC1	0.42779	0.049374
ACOT7	1.8147	0.032986
AURKB	1.8166	0.032986
ORC1	2.1139	0.032986

## Sheet: Log2 fc1.2,P0.05(up150 )
Symbols	logFC	adj.P.Val
PIEZO2	9.2862	0.00028708
CKAP2L	2.2857	0.00048076
HSPA14	1.0131	0.00094261
PPIF	1.3571	0.0016913
KCNK5	1.9421	0.0021126
PPP1R14A	1.2908	0.0022506
CD93	2.4057	0.0059356
SLC7A5	1.66	0.0061037
MTFR2	1.7896	0.0073271
CENPA	1.526	0.0073271
CCDC58	1.1399	0.00756
APBA2	3.0249	0.0080908
CACNA1D	3.2951	0.00811
CPNE5	1.4217	0.00811
ETF1	1.2172	0.00811
ASAP2	1.1879	0.00811
GEN1	1.3713	0.00811
PTTG1	1.2974	0.011217
ZNF93	1.1201	0.011217
SHCBP1	2.5145	0.011217
RFX2	1.1678	0.013085
FAM72B	9.1194	0.013299
SLC5A6	1.0576	0.015034
DDX39A	1.127	0.015511
CHRNA7	1.1144	0.016808
BEGAIN	1.2085	0.016985
PLK1	2.9977	0.017797
DIAPH3	2.4835	0.018314
AGMAT	1.4161	0.018314
PRC1	1.9803	0.018464
EZH2	1.4819	0.018722
ESAM	1.3209	0.019014
NCAPG	2.7266	0.020338
CENPO	1.2707	0.020655
KIF2C	2.1135	0.020834
STIL	1.9092	0.021203
EXO1	2.6349	0.021203
TOP2A	3.0085	0.021203
ESPL1	1.5605	0.021627
CCNB2	3.2751	0.021735
ZNF695	1.3002	0.021781
CDC45	2.7549	0.021781
NCAPH	2.8042	0.022887
SRSF10	1.1851	0.02364
MSANTD3-TMEFF1	1.1443	0.023975
DNA2	2.0388	0.023975
CCDC85C	1.0983	0.023975
CHEK1	1.6892	0.024177
RAD51	2.5028	0.024941
ZGRF1	2.9712	0.025516
ACER3	1.1153	0.025888
MCM10	2.7391	0.02683
HJURP	1.7352	0.027031
KIF23	2.3356	0.027553
CEP55	2.5005	0.028579
PC	1.0796	0.028874
SERPINB4	3.9944	0.029026
ZWINT	1.9398	0.029471
DDIAS	1.9555	0.029769
CDC20	2.3796	0.030978
TICRR	2.718	0.0314
CLSPN	4.0028	0.032412
TEAD4	1.5467	0.032986
ACOT7	1.8147	0.032986
AURKB	1.8166	0.032986
ORC1	2.1139	0.032986
SPDL1	1.1151	0.033565
SPAG5	1.8364	0.033917
EEF1A2	1.5812	0.03407
IGFBP2	2.9933	0.034075
UHRF1	2.7661	0.034075
ICOS	2.2126	0.034506
ASF1B	1.5767	0.03485
MYBL2	2.3459	0.034904
NDC80	2.2047	0.035171
HSPB11	1.1073	0.03605
FANCI	1.8215	0.03605
LEPR	2.8254	0.03605
ORC6	1.4868	0.036798
E2F7	1.7066	0.036798
LMNB1	1.5632	0.036798
ATAD5	1.599	0.036798
FANCD2	1.8405	0.036868
ITGB3	3.0975	0.036916
AURKA	1.7655	0.037265
DEPDC1	2.2395	0.037265
TIPIN	1.1597	0.037916
PLK4	2.1369	0.038037
CDC25A	2.0971	0.038643
DLGAP5	2.4082	0.038738
SPC25	1.8657	0.038738
SKA1	1.949	0.038738
IQGAP3	1.6917	0.039265
ZMAT3	1.0578	0.039519
HIRIP3	1.0786	0.040447
CENPM	1.6456	0.042111
CHAF1B	1.463	0.04287
MELK	2.0679	0.042965
KIF4A	2.1458	0.045169
KPNA2	1.5395	0.045169
ASPM	2.7264	0.047293
CDK1	2.6555	0.047353
HAUS6	1.9869	0.047793
CDC6	2.9045	0.047793
FOXM1	2.4456	0.047793
BUB1B	2.2865	0.047793
ESCO2	2.5862	0.048012
CCNA2	2.2385	0.048876
SLC7A1	0.74755	0.0067001
MASTL	0.94251	0.0084392
EIF3C	0.85528	0.011323
AEN	0.96654	0.011434
TIMM44	0.55291	0.013085
EIF2S1	0.59512	0.016458
PI4K2B	0.89826	0.016682
CDC23	0.63489	0.018314
MTG1	0.60591	0.020706
PDSS1	0.92567	0.021203
ZMPSTE24	0.61934	0.021781
OTUD6B	0.64302	0.021781
LONP1	0.80969	0.021983
SPNS1	0.68514	0.02364
C15orf32	0.52792	0.02364
CTPS1	0.94421	0.023975
SUMO1	0.59316	0.023975
RRP12	0.69905	0.023975
CCT5	0.635	0.024824
ATL2	0.61692	0.026092
TUBB6	0.74417	0.028905
LEO1	0.82814	0.029435
PDRG1	0.85717	0.030355
PWP2	0.69326	0.032244
MLH1	0.64154	0.032491
ANGPTL6	0.65172	0.034075
NUDC	0.67188	0.034904
SLIRP	0.72006	0.036798
ASCC3	0.51632	0.037916
DNAJC7	0.55178	0.039808
NOP58	0.60851	0.040945
BYSL	0.5246	0.044648
BTBD1	0.4077	0.045365
ZNF492	0.64863	0.045621
KRR1	0.56214	0.045621
FHOD1	0.7727	0.047002
NT5DC2	0.78367	0.047353
NSMCE2	0.52429	0.048012
HNRNPDL	0.50774	0.048012
ACTN1	0.67777	0.048647
HSPD1P1	0.79381	0.049348
EMC1	0.42779	0.049374

## Sheet: Log2 fc1.2,P0.05(down145 )
Symbols	logFC	adj.P.Val
PLAG1	-3.5548	1.0868e-08
CADPS2	-1.525	1.3111e-05
TPTEP1	-6.35	3.5958e-05
TMTC1	-1.3372	8.8766e-05
ZNF804B	-1.8172	0.00010415
PRKD1	-1.4731	0.00017262
TMEM140	-1.8456	0.00040778
CHRDL1	-3.4927	0.00040778
P2RY13	-1.7073	0.00040778
RNU1-143P	-2.0887	0.00045055
TTC39A	-2.3381	0.00059807
CDH2	-3.0739	0.00083425
RASSF6	-4.4478	0.00094261
ZNF385D	-1.4202	0.00094261
PCDH17	-1.8446	0.00094261
DMRTA1	-1.2421	0.0010185
TSHZ3	-1.3463	0.0015968
RN7SKP56	-1.2638	0.0021126
LY96	-1.7168	0.0022506
IGF1R	-3.928	0.0022506
PCDH9	-1.9833	0.0026587
IRF6	-1.0271	0.0059356
FRY	-3.496	0.0061037
RRAS	-1.7579	0.006589
SETBP1	-2.7232	0.0067001
RBM47	-1.421	0.0067001
CDC14B	-1.8586	0.0067001
BMP4	-1.1405	0.0067001
PDCD1LG2	-1.9211	0.0073271
RUNDC3B	-1.0841	0.0073271
B3GALT4	-2.1528	0.0073271
RUNX1T1	-1.2279	0.0074843
GVINP1	-1.6697	0.00756
SGSH	-1.7443	0.00756
PDE1C	-1.754	0.0079544
CYBRD1	-1.086	0.0084392
MCOLN3	-1.1032	0.010344
OR2L13	-1.3085	0.010998
GPRIN3	-2.7089	0.011217
CLEC4A	-2.1327	0.011434
ZNF204P	-1.4611	0.011648
CALCOCO1	-1.1039	0.013718
CDKL5	-1.428	0.014221
P2RY10	-1.3561	0.014397
IQCA1	-1.437	0.014699
HLA-DOA	-3.2379	0.015204
MIR21	-2.3431	0.015204
RIN2	-1.338	0.016985
LGMN	-2.0592	0.016985
DUSP18	-1.0668	0.016985
PLD2	-1.1393	0.017682
HLA-DOB	-1.6961	0.017794
TNFRSF11A	-1.0184	0.017797
MIR10A	-1.347	0.018314
LYZ	-2.4456	0.018314
TFPI	-1.3009	0.018314
CBX7	-1.3313	0.018315
RNU6-1285P	-1.206	0.018346
CFB	-2.6202	0.01869
TSPAN7	-2.3862	0.021203
SEMA3C	-2.8754	0.021203
RNA5SP51	-1.4216	0.021781
PLEKHA1	-1.0667	0.022204
PDK4	-1.5364	0.023269
CXCL10	-2.5749	0.023773
THEMIS2	-1.2985	0.023975
TPP1	-1.0187	0.023975
ADAMTS9	-1.0502	0.024939
PERP	-1.1364	0.024939
MAN1A1	-4.6055	0.024939
PTGER4	-1.5818	0.02683
WBP1	-1.5556	0.027299
ODF3B	-1.058	0.027553
CMAHP	-1.349	0.027553
TBC1D12	-1.7208	0.027766
PNRC1	-1.0402	0.027766
FAT4	-1.7359	0.028004
SMAD1	-1.521	0.029471
CDH9	-3.2646	0.030054
DLGAP1-AS1	-1.3968	0.030363
MIRLET7G	-1.063	0.030676
CD96	-1.5285	0.032412
DMKN	-1.2956	0.032986
PKP2	-1.5944	0.034305
TP53INP1	-1.0314	0.034506
H6PD	-1.1595	0.03643
HLA-L	-2.22	0.036798
HLA-F	-4.3693	0.036798
COL24A1	-1.7799	0.041693
ERICH1	-2.3457	0.045169
SLC30A4	-1.1033	0.045169
F5	-1.8067	0.045621
EVI2A	-1.2119	0.047293
PRR5L	-1.4408	0.047793
C1RL	-0.78958	0.0053128
TMEM208	-0.77199	0.0061037
MXD4	-0.83257	0.0073271
PCDHB4	-0.81026	0.00811
RNU2-20P	-0.9608	0.00811
SWT1	-0.98394	0.0084392
LOC100506422	-0.59436	0.011328
RNU6-548P	-0.92216	0.011434
SPAG17	-0.73611	0.011526
CLNK	-0.88396	0.011648
RNU6-807P	-0.74557	0.012232
CR1	-0.8329	0.013085
LOC100505549	-0.76047	0.015511
APP	-0.86123	0.016985
MIR99A	-0.79068	0.017159
CCDC7	-0.75178	0.018157
FAM133A	-0.74298	0.018314
ERG	-0.90505	0.020706
PINK1	-0.8885	0.021781
RNU6-194P	-0.555	0.02364
CISH	-0.71003	0.024939
EML6	-0.92803	0.025516
LRRK2	-0.7308	0.025516
GLG1	-0.63492	0.02683
EYS	-0.79999	0.02683
ZNF396	-0.51572	0.027031
CPT1C	-0.56868	0.028004
EZH1	-0.87883	0.028156
IFNL3	-0.78708	0.029435
PBXIP1	-0.65605	0.030978
EFCAB14	-0.50116	0.0314
RN7SL449P	-0.67382	0.031659
PLAC1	-0.69309	0.031719
NANOGP1	-0.58269	0.032244
RBPMS	-0.79207	0.033233
TDRP	-0.54749	0.034305
TCF4	-0.73309	0.034972
ZNF540	-0.59044	0.036526
MSRB3	-0.66164	0.037265
CADM2	-0.47946	0.037951
LOC554206	-0.52071	0.038738
FARP1	-0.58292	0.039181
SPEF2	-0.74899	0.039519
HLA-B	-0.77669	0.040708
B2M	-0.45861	0.041906
ITGA6	-0.7601	0.043386
EEF1D	-0.6324	0.043519
PTEN	-0.96744	0.046061
GAL3ST1	-0.91494	0.046167
PNPLA6	-0.77419	0.047543
SGK3	-0.56891	0.047793
