# Supplementary material for: Identification of ubiquitination-related hub genes in chronic myeloid leukemia cell by bioinformatics analysis
Source: J Cancer. 2024 May 20;15(12):3750–9. doi: 10.7150/jca.96405 (PMC11190763; doi:10.7150/jca.96405)
Supplement: Supplementary file 2 — Supplementary tables 1, 3, 4. [file jcav15p3750s2.zip › Tables_Supp/Table S4.xlsx]

## Sheet: Sheet1
#NAME	GSM1162510	GSM1162515	GSM1162520	GSM1162525	GSM1162529	GSM1162533	GSM1162537	GSM1162541	GSM1162545	GSM1162549	GSM1162553	GSM1162557	GSM1162562	GSM1162567	GSM1162572
#CLASS	Normal	Normal	Normal	CML	CML	CML	CML	CML	CML	CML	CML	CML	CML	CML	CML
SUMO1P3	5.54953	5.74343	6.05241	5.56565	6.14542	6.2858	5.94727	6.3316	5.7915	5.7852	6.40704	6.10172	5.53041	5.89853	6.28054
NSMCE2	7.95205	7.84321	7.63589	8.25361	8.47139	8.30362	8.18964	8.2744	8.43579	8.49746	8.55923	8.06292	8.04534	8.42426	8.49838
OTUD6B	10.4133	10.0831	10.2011	10.6569	10.7979	10.6095	10.8334	10.9544	11.0055	11.3287	10.8984	10.8781	10.7633	10.8756	10.9045
PWP2	7.83429	7.76077	8.07473	8.55973	8.40225	8.57722	8.48231	8.80687	8.64848	9.11244	8.64667	8.45275	8.29402	8.74382	8.27175
ASAP2	7.2855	6.97706	7.81987	9.17568	8.07617	8.67836	8.32283	8.52372	8.13704	8.73038	8.52761	8.61645	8.43068	8.72972	8.63565
BTBD1	10.5069	10.3437	10.3966	10.8384	10.8558	10.8161	10.8797	10.7833	10.6202	10.844	10.7994	10.8585	10.9029	11.0264	10.6565
PI4K2B	7.96884	7.75739	7.47446	8.82093	8.21387	8.80617	8.45349	8.9211	8.26444	9.10329	8.6932	8.50004	8.52294	8.59202	8.69035
CDC23	9.46955	9.40924	9.41025	10.1519	10.1139	10.1222	10.1109	10.1926	10.1644	10.0198	10.3784	10.1151	9.81415	9.72832	9.86322
CHAF1B	8.32877	8.00274	8.0199	10.2643	9.1055	9.57446	9.78144	10.1621	9.59774	9.39478	10.3342	9.798	9.61695	9.25531	8.07717
FANCD2	6.97275	6.97953	8.16634	9.86695	9.09155	9.06638	10.1414	10.2552	9.13984	8.61966	9.7409	9.45295	8.80055	8.28005	8.10456
AURKA	6.5617	6.31233	5.80624	8.45388	7.83997	7.43878	8.67105	9.03617	7.84537	7.87119	8.93365	8.32501	7.54799	7.22648	6.71807
UHRF1	7.07267	7.22035	7.58811	10.4286	9.9944	10.7331	10.781	11.4694	10.0185	9.6508	10.6669	10.8865	10.3247	9.60161	6.7837
CDC20	6.34717	6.10615	5.92508	9.1108	9.10487	8.61751	9.31945	9.35649	8.857	7.22954	9.37447	9.06014	7.88513	7.48912	6.66403
CADPS2	6.52887	6.22951	5.97126	4.61605	4.79349	4.56842	4.60355	4.78529	4.89141	4.9937	4.65977	4.76494	4.61611	4.66536	4.66055
EML6	5.44634	6.20928	6.12753	4.77836	5.26528	4.77305	5.4721	4.91445	5.13266	4.86418	5.11715	5.31215	5.09667	4.51687	4.75334
CISH	8.63696	8.26399	8.44009	7.66145	7.99844	7.5334	7.53818	7.50446	7.99794	8.05811	7.651	7.60082	7.98172	7.83633	7.48199
